# Supplementary material for: Functional analysis for gut microbes of the brown tree frog (Polypedates megacephalus) in artificial hibernation
Source: BMC Genomics. 2016 Dec 22;17(Suppl 13):1024. doi: 10.1186/s12864-016-3318-6 (PMC5260014; doi:10.1186/s12864-016-3318-6)
Supplement: Additional file 1: — Tax4Fun showing predicted relative abundance of KEGG ortholog groups. Abbreviations: AH frogs, artificially hibernating frogs; NH frogs, nonhibernating frogs. Values are means ± SD. (XLSX 31 kb) [file 12864_2016_3318_MOESM1_ESM.xlsx]

## Sheet: Values
KEGG pathways	NH frogs			AH frogs
	Fall	Winter	Spring	4 °C
ko00053;_Ascorbate_and_aldarate_metabolism	0.155332 ± 0.0812082	0.159239 ± 0.0646736	0.126873 ± 0.0632234	0.313879 ± 0.0510399
ko00061;_Fatty_acid_biosynthesis	0.546115 ± 0.0489955	0.554324 ± 0.0587273	0.543337 ± 0.063863	0.655409 ± 0.0403451
ko00071;_Fatty_acid_metabolism	0.168968 ± 0.0135172	0.18282 ± 0.0302832	0.171 ± 0.0345838	0.313954 ± 0.0903395
ko00072;_Synthesis_and_degradation_of_ketone_bodies	0.0249082 ± 0.0144659	0.0239153 ± 0.00922944	0.0183055 ± 0.00669802	0.0421475 ± 0.017914
ko00100;_Steroid_biosynthesis	0.00075998 ± 0.000424535	0.000914799 ± 0.000705553	0.000963567 ± 0.00122235	0.00372228 ± 0.00362523
ko00120;_Primary_bile_acid_biosynthesis	0.0169468 ± 0.0102164	0.0168409 ± 0.0103934	0.0107746 ± 0.00624158	0.0209095 ± 0.00234028
ko00140;_Steroid_hormone_biosynthesis	0.0499908 ± 0.0304257	0.0658118 ± 0.0530964	0.0496946 ± 0.0623939	0.125609 ± 0.0472438
ko00190;_Oxidative_phosphorylation	1.97245 ± 0.260231	1.95622 ± 0.204007	2.07758 ± 0.167948	1.57991 ± 0.140984
ko00195;_Photosynthesis	0.319314 ± 0.0745834	0.286636 ± 0.0258604	0.297966 ± 0.0543136	0.227846 ± 0.0397417
ko00196;_Photosynthesis_-_antenna_proteins	0.0102502 ± 0.0148467	0.00373798 ± 0.00353141	0.00904239 ± 0.013022	0.000364401 ± 0.000343437
ko00232;_Caffeine_metabolism	0.00361102 ± 0.00152858	0.0042604 ± 0.0022391	0.00454789 ± 0.00253906	0.00882682 ± 0.00181677
ko00240;_Pyrimidine_metabolism	2.87742 ± 0.225841	2.81576 ± 0.187147	2.78351 ± 0.294047	2.27885 ± 0.334589
ko00250;_Alanine,_aspartate_and_glutamate_metabolism	1.31775 ± 0.120762	1.30827 ± 0.106526	1.29504 ± 0.210551	1.1781 ± 0.0905804
ko00260;_Glycine,_serine_and_threonine_metabolism	1.12487 ± 0.0638346	1.17098 ± 0.104296	1.15864 ± 0.118697	1.38333 ± 0.0330715
ko00270;_Cysteine_and_methionine_metabolism	1.24966 ± 0.0699048	1.22493 ± 0.0769105	1.24676 ± 0.106685	1.12312 ± 0.08273
ko00281;_Geraniol_degradation	0.0964277 ± 0.0170649	0.107528 ± 0.0352077	0.0962765 ± 0.0385935	0.208536 ± 0.0888748
ko00310;_Lysine_degradation	0.32093 ± 0.0224809	0.327364 ± 0.0248621	0.32428 ± 0.024761	0.454484 ± 0.116307
ko00311;_Penicillin_and_cephalosporin_biosynthesis	0.0555168 ± 0.016277	0.0560527 ± 0.0153713	0.0482256 ± 0.0151453	0.0920417 ± 0.027223
ko00312;_beta-Lactam_resistance	0.0599964 ± 0.0187517	0.057412 ± 0.0127912	0.0474285 ± 0.00964758	0.0684171 ± 0.0109552
ko00330;_Arginine_and_proline_metabolism	2.05378 ± 0.172633	2.03296 ± 0.12583	2.11031 ± 0.261626	1.85706 ± 0.0237362
ko00331;_Clavulanic_acid_biosynthesis	0.0000476976 ± 0.0000266917	0.0000424962 ± 0.0000277619	0.00003719 ± 0.0000212449	0.000422608 ± 0.00041254
ko00350;_Tyrosine_metabolism	0.399131 ± 0.0771321	0.400814 ± 0.063398	0.367937 ± 0.0740338	0.490079 ± 0.0316751
ko00361;_Chlorocyclohexane_and_chlorobenzene_degradation	0.0417411 ± 0.00641811	0.0450814 ± 0.01328	0.0423037 ± 0.0160775	0.0877074 ± 0.0269909
ko00363;_Bisphenol_degradation	0.143854 ± 0.0204469	0.151495 ± 0.0321296	0.137804 ± 0.0342068	0.21182 ± 0.0145391
ko00364;_Fluorobenzoate_degradation	0.00523319 ± 0.00244984	0.00689966 ± 0.00490744	0.00558466 ± 0.00619723	0.0313437 ± 0.0141626
ko00380;_Tryptophan_metabolism	0.0726962 ± 0.0201533	0.0915803 ± 0.0453712	0.0844946 ± 0.0609174	0.204414 ± 0.0592949
ko00430;_Taurine_and_hypotaurine_metabolism	0.0759665 ± 0.0126493	0.0872093 ± 0.0237268	0.0787875 ± 0.0279559	0.156677 ± 0.038001
ko00440;_Phosphonate_and_phosphinate_metabolism	0.0708493 ± 0.0308948	0.0867986 ± 0.0506874	0.0665505 ± 0.0613274	0.160709 ± 0.0223691
ko00460;_Cyanoamino_acid_metabolism	0.130236 ± 0.0622045	0.131049 ± 0.061038	0.0983403 ± 0.0410878	0.195277 ± 0.0318842
ko00471;_D-Glutamine_and_D-glutamate_metabolism	0.198374 ± 0.0115377	0.19507 ± 0.0157999	0.191282 ± 0.0143922	0.167399 ± 0.0165956
ko00473;_D-Alanine_metabolism	0.425979 ± 0.0321385	0.395154 ± 0.0560822	0.413271 ± 0.0748368	0.271855 ± 0.0351613
ko00480;_Glutathione_metabolism	0.486963 ± 0.0597285	0.466969 ± 0.0496933	0.450406 ± 0.0401555	0.732524 ± 0.219245
ko00500;_Starch_and_sucrose_metabolism	2.53588 ± 0.135578	2.40064 ± 0.119807	2.39094 ± 0.184089	2.07606 ± 0.350327
ko00513;_Various_types_of_N-glycan_biosynthesis	0.00285472 ± 0.00169432	0.00385551 ± 0.00267625	0.00452448 ± 0.0026362	0.000599923 ± 0.000207435
ko00522;_Biosynthesis_of_12-,_14-_and_16-membered_macrolides	0.0105704 ± 0.00495344	0.0113836 ± 0.00553016	0.00946849 ± 0.00676638	0.0239582 ± 0.00639817
ko00540;_Lipopolysaccharide_biosynthesis	0.334784 ± 0.129366	0.503401 ± 0.305884	0.431816 ± 0.388818	1.07864 ± 0.0299435
ko00550;_Peptidoglycan_biosynthesis	1.93008 ± 0.122431	1.87927 ± 0.111589	1.88669 ± 0.13874	1.51902 ± 0.165235
ko00561;_Glycerolipid_metabolism	0.462407 ± 0.0873195	0.440934 ± 0.0505599	0.416126 ± 0.0306956	0.50679 ± 0.0531291
ko00562;_Inositol_phosphate_metabolism	0.132722 ± 0.0355623	0.134175 ± 0.0327341	0.114318 ± 0.0284973	0.22708 ± 0.053426
ko00563;_Glycosylphosphatidylinositol(GPI)-anchor_biosynthesis	0.000356973 ± 0.000169763	0.000356012 ± 0.000343314	0.00027178 ± 0.000238136	0.0000494721 ± 0.0000229245
ko00564;_Glycerophospholipid_metabolism	0.710677 ± 0.121409	0.730248 ± 0.113088	0.67805 ± 0.116085	0.995896 ± 0.138677
ko00565;_Ether_lipid_metabolism	0.0176728 ± 0.0112508	0.0235449 ± 0.0219893	0.0197236 ± 0.028344	0.0388359 ± 0.0232541
ko00590;_Arachidonic_acid_metabolism	0.0149759 ± 0.0080513	0.0168873 ± 0.00961195	0.0119773 ± 0.0091165	0.0457698 ± 0.0159805
ko00591;_Linoleic_acid_metabolism	0.0802452 ± 0.0191252	0.0860977 ± 0.027033	0.0751358 ± 0.0299183	0.134174 ± 0.00312758
ko00620;_Pyruvate_metabolism	1.11601 ± 0.0319077	1.15914 ± 0.0656029	1.13608 ± 0.0853008	1.31823 ± 0.0417869
ko00623;_Toluene_degradation	0.0659343 ± 0.00761967	0.0707525 ± 0.0101187	0.0680947 ± 0.0105908	0.10831 ± 0.0345104
ko00625;_Chloroalkane_and_chloroalkene_degradation	0.231981 ± 0.00976721	0.238182 ± 0.010302	0.235306 ± 0.0120514	0.254359 ± 0.0109598
ko00626;_Naphthalene_degradation	0.102758 ± 0.00554469	0.105622 ± 0.009282	0.101785 ± 0.00756218	0.148565 ± 0.0357381
ko00627;_Aminobenzoate_degradation	0.25665 ± 0.0305233	0.258116 ± 0.0330314	0.247211 ± 0.0390115	0.333337 ± 0.0700416
ko00633;_Nitrotoluene_degradation	0.440335 ± 0.203272	0.432325 ± 0.182642	0.529868 ± 0.174431	0.241996 ± 0.00556742
ko00640;_Propanoate_metabolism	0.393812 ± 0.019249	0.405844 ± 0.0313802	0.400698 ± 0.0358223	0.517819 ± 0.0839803
ko00642;_Ethylbenzene_degradation	0.0751625 ± 0.0171639	0.0745237 ± 0.0157831	0.0670777 ± 0.0166978	0.0952138 ± 0.0108314
ko00643;_Styrene_degradation	0.0269292 ± 0.00322788	0.0292255 ± 0.00788091	0.0281316 ± 0.0078316	0.0508499 ± 0.0231614
ko00650;_Butanoate_metabolism	0.527531 ± 0.063724	0.549331 ± 0.0836447	0.496175 ± 0.0704792	0.720545 ± 0.0744714
ko00680;_Methane_metabolism	2.96435 ± 0.890505	2.83699 ± 0.945309	3.23962 ± 1.0169	1.25688 ± 0.141216
ko00720;_Carbon_fixation_pathways_in_prokaryotes	1.0766 ± 0.15521	1.0878 ± 0.113275	1.13186 ± 0.145913	0.886455 ± 0.0872176
ko00730;_Thiamine_metabolism	1.16737 ± 0.165859	1.11717 ± 0.182941	1.21288 ± 0.219296	0.676156 ± 0.138824
ko00770;_Pantothenate_and_CoA_biosynthesis	0.845271 ± 0.0387306	0.843664 ± 0.0314935	0.851256 ± 0.0653453	0.728625 ± 0.0925276
ko00790;_Folate_biosynthesis	0.651974 ± 0.044062	0.645094 ± 0.0395319	0.67228 ± 0.043097	0.568157 ± 0.0612305
ko00791;_Atrazine_degradation	0.243341 ± 0.106154	0.230061 ± 0.0974851	0.279417 ± 0.103493	0.101635 ± 0.0170165
ko00830;_Retinol_metabolism	0.0227021 ± 0.00335243	0.0227875 ± 0.00449169	0.0221075 ± 0.00590294	0.0356108 ± 0.00491083
ko00860;_Porphyrin_and_chlorophyll_metabolism	2.24483 ± 0.539343	2.18386 ± 0.450455	2.43775 ± 0.429462	1.55388 ± 0.037628
ko00900;_Terpenoid_backbone_biosynthesis	1.03645 ± 0.0662098	1.03877 ± 0.0416791	1.05433 ± 0.0738378	0.815148 ± 0.174175
ko00902;_Monoterpenoid_biosynthesis	0.000485664 ± 0.000306361	0.00050558 ± 0.000409631	0.000442151 ± 0.000455464	0.000986093 ± 0.000343348
ko00903;_Limonene_and_pinene_degradation	0.118333 ± 0.0202842	0.120787 ± 0.0244811	0.109998 ± 0.0264931	0.175778 ± 0.0314663
ko00920;_Sulfur_metabolism	0.365698 ± 0.0481144	0.397437 ± 0.0922135	0.393377 ± 0.119997	0.559821 ± 0.0342923
ko00930;_Caprolactam_degradation	0.0349186 ± 0.00679739	0.0390191 ± 0.0133335	0.0333173 ± 0.0143335	0.0769768 ± 0.0273832
ko00940;_Phenylpropanoid_biosynthesis	0.081387 ± 0.0439135	0.0806672 ± 0.0447935	0.0588467 ± 0.0276967	0.12148 ± 0.0326219
ko00945;_Stilbenoid,_diarylheptanoid_and_gingerol_biosynthesis	0.00573382 ± 0.00311206	0.00555136 ± 0.00305592	0.00458092 ± 0.00350479	0.0139193 ± 0.00530309
ko00980;_Metabolism_of_xenobiotics_by_cytochrome_P450	0.0268643 ± 0.00641777	0.0299616 ± 0.0134528	0.0283284 ± 0.0168445	0.0723004 ± 0.0211182
ko00982;_Drug_metabolism_-_cytochrome_P450	0.026934 ± 0.00606146	0.029596 ± 0.0124199	0.0280382 ± 0.0154407	0.0722524 ± 0.0238459
ko01040;_Biosynthesis_of_unsaturated_fatty_acids	0.0834485 ± 0.0153763	0.0917958 ± 0.0292267	0.084803 ± 0.0371929	0.193022 ± 0.0529493
ko01053;_Biosynthesis_of_siderophore_group_nonribosomal_peptides	0.050224 ± 0.0211543	0.0594334 ± 0.025709	0.0440674 ± 0.0281346	0.258982 ± 0.145165
ko01056;_Biosynthesis_of_type_II_polyketide_backbone	0.00254615 ± 0.00168583	0.00379081 ± 0.0035114	0.00320501 ± 0.00451677	0.00676672 ± 0.00299565
ko02020;_Two-component_system	6.05767 ± 0.21634	6.29691 ± 0.415734	6.20703 ± 0.456045	7.76223 ± 1.24681
ko02060;_Phosphotransferase_system_(PTS)	0.522733 ± 0.337785	0.456452 ± 0.202481	0.355934 ± 0.10352	0.70916 ± 0.239447
ko03010;_Ribosome	2.24381 ± 0.109929	2.21254 ± 0.094901	2.18843 ± 0.0673546	1.72055 ± 0.370494
ko03013;_RNA_transport	0.274564 ± 0.0221736	0.265629 ± 0.0405799	0.271082 ± 0.0456269	0.197669 ± 0.0356556
ko03015;_mRNA_surveillance_pathway	0.00631114 ± 0.00317777	0.00635244 ± 0.00514015	0.00599484 ± 0.0026541	0.00267898 ± 0.00202367
ko03022;_Basal_transcription_factors	0.0530054 ± 0.0187227	0.0454955 ± 0.0246476	0.0546914 ± 0.0273482	0.00782713 ± 0.00142932
ko03050;_Proteasome	0.0393164 ± 0.0195775	0.0352666 ± 0.0227322	0.0432986 ± 0.0226326	0.00579874 ± 0.00170012
ko03070;_Bacterial_secretion_system	1.09842 ± 0.0941026	1.16989 ± 0.11361	1.19077 ± 0.147484	1.90263 ± 0.515003
ko03320;_PPAR_signaling_pathway	0.0829425 ± 0.0144995	0.0858012 ± 0.0174816	0.0748861 ± 0.0123177	0.112547 ± 0.0259749
ko03430;_Mismatch_repair	1.38406 ± 0.0562715	1.3475 ± 0.0921993	1.36848 ± 0.121819	1.02163 ± 0.140034
ko03440;_Homologous_recombination	1.58043 ± 0.0938016	1.54202 ± 0.0854467	1.5276 ± 0.0992414	1.34807 ± 0.094569
ko03450;_Non-homologous_end-joining	0.062307 ± 0.034035	0.0544934 ± 0.0356062	0.0711039 ± 0.0393536	0.0103514 ± 0.0120976
ko03460;_Fanconi_anemia_pathway	0.00584611 ± 0.00251083	0.00576909 ± 0.00445976	0.00521064 ± 0.00244917	0.00212914 ± 0.00105435
ko04011;_MAPK_signaling_pathway_-_yeast	0.0201559 ± 0.0106546	0.0189373 ± 0.00911564	0.0146438 ± 0.00832211	0.0296884 ± 0.00661518
ko04064;_NF-kappa_B_signaling_pathway	0.0000241636 ± 0.000012784	0.0000197468 ± 0.0000129522	0.0000261116 ± 0.0000122551	0.00000641435 ± 0.00000188138
ko04070;_Phosphatidylinositol_signaling_system	0.0534422 ± 0.00778741	0.0555427 ± 0.00834897	0.0523814 ± 0.0091086	0.0651151 ± 0.00261772
ko04110;_Cell_cycle	0.000242813 ± 0.000173959	0.00024163 ± 0.000274907	0.00023115 ± 0.000134325	0.000065119 ± 0.0000627935
ko04112;_Cell_cycle_-_Caulobacter	1.6432 ± 0.101161	1.64889 ± 0.108838	1.71349 ± 0.0973173	1.32706 ± 0.15275
ko04113;_Meiosis_-_yeast	0.0798368 ± 0.0209727	0.0932022 ± 0.0366261	0.0863217 ± 0.0415792	0.129734 ± 0.032636
ko04114;_Oocyte_meiosis	0.00000101615 ± 0.00000106503	0.00000124056 ± 0.00000113438	0.00000129044 ± 0.000000733941	0.00000000190369 ± 0.00000000245429
ko04122;_Sulfur_relay_system	0.756966 ± 0.142017	0.712962 ± 0.173345	0.788833 ± 0.194734	0.445158 ± 0.0485343
ko04141;_Protein_processing_in_endoplasmic_reticulum	0.158493 ± 0.0396793	0.151956 ± 0.0467681	0.171689 ± 0.0506328	0.0517966 ± 0.00865976
ko04144;_Endocytosis	0.00025144 ± 0.0000675911	0.000282913 ± 0.0000975006	0.000287587 ± 0.000127835	0.000749667 ± 0.000612446
ko04145;_Phagosome	0.000407719 ± 0.000285061	0.000404904 ± 0.000448498	0.00038721 ± 0.000224484	0.000104918 ± 0.000101171
ko04146;_Peroxisome	0.125685 ± 0.0138897	0.132976 ± 0.0213556	0.122025 ± 0.0199189	0.187339 ± 0.026042
ko04150;_mTOR_signaling_pathway	0.000303532 ± 0.000205198	0.000298406 ± 0.000318	0.000296521 ± 0.000172271	0.0000723545 ± 0.0000697706
ko04210;_Apoptosis	0.0295652 ± 0.0122886	0.0301768 ± 0.0140859	0.0247333 ± 0.00683059	0.0355131 ± 0.00403595
ko04270;_Vascular_smooth_muscle_contraction	0.00000101615 ± 0.00000106503	0.00000124056 ± 0.00000113438	0.00000129044 ± 0.000000733941	0.00000000190369 ± 0.00000000245429
ko04370;_VEGF_signaling_pathway	0.00163134 ± 0.000992126	0.00146796 ± 0.000888128	0.00144415 ± 0.00188583	0.000267554 ± 0.000210489
ko04510;_Focal_adhesion	0.000780052 ± 0.000917541	0.000653925 ± 0.00049567	0.000396144 ± 0.000241403	0.0015072 ± 0.000362451
ko04512;_ECM-receptor_interaction	0.000778058 ± 0.000918357	0.000652108 ± 0.000496116	0.000394691 ± 0.000242019	0.0015072 ± 0.000362451
ko04610;_Complement_and_coagulation_cascades	0.00122524 ± 0.0010378	0.00247459 ± 0.00213385	0.00249053 ± 0.00292413	0.00611886 ± 0.000847928
ko04612;_Antigen_processing_and_presentation	0.00862065 ± 0.00439814	0.0106545 ± 0.00597777	0.00759347 ± 0.00662289	0.0169405 ± 0.00165222
ko04622;_RIG-I-like_receptor_signaling_pathway	0.00597995 ± 0.0049366	0.00546948 ± 0.00280593	0.00386156 ± 0.0022486	0.00902186 ± 0.00294204
ko04623;_Cytosolic_DNA-sensing_pathway	0.0000322243 ± 0.000019905	0.0000302098 ± 0.0000245749	0.0000350678 ± 0.0000199397	0 ± 0
ko04626;_Plant-pathogen_interaction	0.197408 ± 0.0211439	0.204535 ± 0.028475	0.190719 ± 0.0212959	0.256143 ± 0.0204594
ko04640;_Hematopoietic_cell_lineage	0.00479346 ± 0.00351173	0.00485453 ± 0.00389929	0.00318873 ± 0.00202243	0.00840242 ± 0.000861545
ko04720;_Long-term_potentiation	0.00000101615 ± 0.00000106503	0.00000124056 ± 0.00000113438	0.00000129044 ± 0.000000733941	0.00000000190369 ± 0.00000000245429
ko04721;_Synaptic_vesicle_cycle	0.0180591 ± 0.0103979	0.0157935 ± 0.0106476	0.0209622 ± 0.0120641	0.00130339 ± 0.000751914
ko04723;_Retrograde_endocannabinoid_signaling	0.00851823 ± 0.00465069	0.0108482 ± 0.00830748	0.00757024 ± 0.00594608	0.0245016 ± 0.00421464
ko04724;_Glutamatergic_synapse	0.0583633 ± 0.00936233	0.058865 ± 0.00598681	0.0612 ± 0.00589354	0.0402797 ± 0.0129923
ko04725;_Cholinergic_synapse	0.000543653 ± 0.000249041	0.000511835 ± 0.00028982	0.000354553 ± 0.000157171	0.00178199 ± 0.00199773
ko04726;_Serotonergic_synapse	0.000785144 ± 0.000458688	0.00100221 ± 0.000765716	0.000869524 ± 0.000968458	0.00212121 ± 0.000576929
ko04727;_GABAergic_synapse	0.0940835 ± 0.0268023	0.092945 ± 0.0212511	0.10346 ± 0.0222693	0.0516642 ± 0.0158898
ko04728;_Dopaminergic_synapse	0.000859623 ± 0.000479241	0.00105333 ± 0.000779061	0.000887986 ± 0.000986383	0.00201238 ± 0.000472255
ko04745;_Phototransduction_-_fly	0.000000998225 ± 0.00000258348	0.000000588048 ± 0.00000143167	0.000000177081 ± 0.000000413189	0.00000000190369 ± 0.00000000245429
ko04912;_GnRH_signaling_pathway	0.00025145 ± 0.0000675968	0.000282919 ± 0.0000975037	0.000287594 ± 0.000127838	0.000749669 ± 0.000612445
ko04914;_Progesterone-mediated_oocyte_maturation	0.00862065 ± 0.00439814	0.0106545 ± 0.00597777	0.00759347 ± 0.00662289	0.0169405 ± 0.00165222
ko04920;_Adipocytokine_signaling_pathway	0.0517895 ± 0.00620663	0.0556265 ± 0.0126494	0.0501526 ± 0.0062924	0.0619466 ± 0.000947685
ko04940;_Type_I_diabetes_mellitus	0.0587049 ± 0.00623298	0.0568634 ± 0.00633444	0.060468 ± 0.00674463	0.0374749 ± 0.00763215
ko04962;_Vasopressin-regulated_water_reabsorption	0.0180591 ± 0.0103979	0.0157935 ± 0.0106476	0.0209622 ± 0.0120641	0.00130339 ± 0.000751914
ko04964;_Proximal_tubule_bicarbonate_reclamation	0.00944697 ± 0.00338665	0.0126469 ± 0.00743308	0.010602 ± 0.00900224	0.0189859 ± 0.00769263
ko04978;_Mineral_absorption	0.0299275 ± 0.00433661	0.0298221 ± 0.00303915	0.0304922 ± 0.0047076	0.0228744 ± 0.00411278
ko05010;_Alzheimers_disease	0.061052 ± 0.0186989	0.0600694 ± 0.0113422	0.0540158 ± 0.00770617	0.0832124 ± 0.019532
ko05012;_Parkinsons_disease	0.00546743 ± 0.00285782	0.00683703 ± 0.00524256	0.00583969 ± 0.00639257	0.017927 ± 0.00239481
ko05014;_Amyotrophic_lateral_sclerosis_(ALS)	0.006219 ± 0.00356017	0.0102206 ± 0.00775098	0.00919212 ± 0.0107378	0.0296216 ± 0.00427788
ko05016;_Huntingtons_disease	0.0304307 ± 0.00277334	0.031077 ± 0.00322368	0.031377 ± 0.00423277	0.0451283 ± 0.0116294
ko05020;_Prion_diseases	0.000906209 ± 0.000309674	0.00123248 ± 0.000628759	0.00112531 ± 0.000660096	0.00730752 ± 0.00489807
ko05030;_Cocaine_addiction	0.000757171 ± 0.000463442	0.000978852 ± 0.00077245	0.000839521 ± 0.000976974	0.00193126 ± 0.000468461
ko05031;_Amphetamine_addiction	0.000758187 ± 0.000463438	0.000980092 ± 0.000771735	0.000840812 ± 0.000976281	0.00193126 ± 0.000468458
ko05034;_Alcoholism	0.000992211 ± 0.000531917	0.00115213 ± 0.000761256	0.00105309 ± 0.000950699	0.00317348 ± 0.00204281
ko05110;_Vibrio_cholerae_infection	0.00280717 ± 0.000715467	0.00277789 ± 0.00126461	0.00297273 ± 0.00110279	0.0242498 ± 0.0251476
ko05111;_Vibrio_cholerae_pathogenic_cycle	0.161059 ± 0.0176708	0.174463 ± 0.021941	0.177812 ± 0.0302756	0.449055 ± 0.220634
ko05130;_Pathogenic_Escherichia_coli_infection	0.000841605 ± 0.000843693	0.00125538 ± 0.00262691	0.000587984 ± 0.000624309	0.0366385 ± 0.0291577
ko05131;_Shigellosis	0.00115445 ± 0.00160204	0.00204973 ± 0.00516429	0.00106251 ± 0.00123408	0.0680111 ± 0.0530027
ko05133;_Pertussis	0.083652 ± 0.0513397	0.110076 ± 0.09384	0.0740737 ± 0.0575533	0.902508 ± 0.571814
ko05140;_Leishmaniasis	0.0000241636 ± 0.000012784	0.0000197468 ± 0.0000129522	0.0000261116 ± 0.0000122551	0.00000641435 ± 0.00000188138
ko05142;_Chagas_disease_(American_trypanosomiasis)	0.00445969 ± 0.00245857	0.00527999 ± 0.0039501	0.00403051 ± 0.00416567	0.028434 ± 0.0139292
ko05143;_African_trypanosomiasis	0.032355 ± 0.017659	0.0291626 ± 0.011242	0.0223817 ± 0.00955054	0.038203 ± 0.00778764
ko05146;_Amoebiasis	0.0277431 ± 0.0048489	0.0266832 ± 0.00324498	0.0243301 ± 0.00382001	0.0179558 ± 0.00566825
ko05152;_Tuberculosis	0.178505 ± 0.00778954	0.175275 ± 0.0040401	0.174169 ± 0.00475333	0.15008 ± 0.0202801
ko05160;_Hepatitis_C	0.000192855 ± 0.000124466	0.000198485 ± 0.00019229	0.000179189 ± 0.0000921488	0.0000519853 ± 0.0000500294
ko05162;_Measles	0.000192855 ± 0.000124466	0.000198485 ± 0.00019229	0.000179189 ± 0.0000921488	0.0000519853 ± 0.0000500294
ko05164;_Influenza_A	0.0138545 ± 0.00571134	0.0134581 ± 0.00512759	0.0161557 ± 0.00447518	0.00448694 ± 0.0032554
ko05166;_HTLV-I_infection	0.000664443 ± 0.000478883	0.000662023 ± 0.00075882	0.000627021 ± 0.000364373	0.00018089 ± 0.00017443
ko05200;_Pathways_in_cancer	0.0228463 ± 0.00707134	0.0258043 ± 0.0081674	0.0221052 ± 0.0103222	0.0353565 ± 0.00244913
ko05204;_Chemical_carcinogenesis	0.010271 ± 0.00552811	0.012612 ± 0.0108359	0.0112582 ± 0.0137679	0.0482088 ± 0.0185507
ko05212;_Pancreatic_cancer	0.0000572843 ± 0.0000489726	0.0000592514 ± 0.0000662607	0.0000524616 ± 0.000028812	0 ± 0
ko05215;_Prostate_cancer	0.009496 ± 0.00487379	0.0115757 ± 0.00669756	0.00818391 ± 0.00702237	0.0182291 ± 0.00263045
ko05322;_Systemic_lupus_erythematosus	0.00328925 ± 0.0020113	0.00450818 ± 0.0038872	0.00365958 ± 0.00489899	0.00885274 ± 0.00338981
ko05340;_Primary_immunodeficiency	0.0211646 ± 0.0154037	0.0196556 ± 0.0107988	0.0133632 ± 0.00804445	0.0362988 ± 0.0130474
ko05410;_Hypertrophic_cardiomyopathy_(HCM)	0.000536801 ± 0.000473092	0.000486014 ± 0.000461321	0.000313979 ± 0.000200416	0.00244532 ± 0.00261638

## Sheet: p-value, Wilcoxon's test
KEGG pathways	Fall-Winter	Fall-Spring	Fall-AH	Winter-Spring	Winter-AH	Spring-AH
ko00053;_Ascorbate_and_aldarate_metabolism	0.602069	0.384508	0.0307692	0.224063	0.00150376	0.0238095
ko00061;_Fatty_acid_biosynthesis	0.851285	0.437083	0.0175824	0.770261	0.0165414	0.047619
ko00071;_Fatty_acid_metabolism	0.346371	0.493644	0.0043956	0.343235	0.00150376	0.0238095
ko00072;_Synthesis_and_degradation_of_ketone_bodies	0.631508	0.290778	0.0703297	0.155636	0.0616541	0.0238095
ko00100;_Steroid_biosynthesis	0.631508	0.553221	0.0175824	0.770261	0.0616541	0.166667
ko00120;_Primary_bile_acid_biosynthesis	0.983383	0.437083	0.364835	0.250869	0.124812	0.0238095
ko00140;_Steroid_hormone_biosynthesis	0.631508	0.437083	0.0483516	0.494205	0.100752	0.166667
ko00190;_Oxidative_phosphorylation	0.517585	0.681965	0.0483516	0.31044	0.0105263	0.0238095
ko00195;_Photosynthesis	0.231598	0.553221	0.0175824	0.922539	0.0345865	0.0952381
ko00196;_Photosynthesis_-_antenna_proteins	0.0346271	0.750269	0.00879121	0.250869	0.00300752	0.0238095
ko00232;_Caffeine_metabolism	0.723117	0.820082	0.0043956	1	0.00601504	0.0952381
ko00240;_Pyrimidine_metabolism	0.490806	0.249623	0.0175824	0.31044	0.00601504	0.166667
ko00250;_Alanine,_aspartate_and_glutamate_metabolism	0.786501	0.384508	0.0483516	0.414886	0.0345865	0.380952
ko00260;_Glycine,_serine_and_threonine_metabolism	0.464769	0.963585	0.0043956	0.770261	0.00300752	0.047619
ko00270;_Cysteine_and_methionine_metabolism	0.517585	0.963585	0.0175824	0.770261	0.100752	0.0952381
ko00281;_Geraniol_degradation	0.661522	0.437083	0.0043956	0.672917	0.0345865	0.047619
ko00310;_Lysine_degradation	0.851285	0.616462	0.00879121	0.770261	0.0165414	0.047619
ko00311;_Penicillin_and_cephalosporin_biosynthesis	0.818745	0.493644	0.0483516	0.343235	0.0165414	0.047619
ko00312;_beta-Lactam_resistance	0.950179	0.249623	0.364835	0.0895272	0.221053	0.047619
ko00330;_Arginine_and_proline_metabolism	0.439492	0.820082	0.0307692	0.672917	0.00150376	0.0238095
ko00331;_Clavulanic_acid_biosynthesis	0.304764	0.437083	0.0703297	0.580522	0.0345865	0.0952381
ko00350;_Tyrosine_metabolism	0.884076	0.616462	0.0703297	0.378124	0.0165414	0.0238095
ko00361;_Chlorocyclohexane_and_chlorobenzene_degradation	0.884076	0.249623	0.0043956	0.672917	0.00601504	0.0952381
ko00363;_Bisphenol_degradation	0.490806	0.384508	0.0043956	0.453684	0.00300752	0.047619
ko00364;_Fluorobenzoate_degradation	0.490806	0.553221	0.0043956	0.536584	0.00150376	0.0238095
ko00380;_Tryptophan_metabolism	0.573247	0.493644	0.0043956	0.378124	0.00601504	0.0952381
ko00430;_Taurine_and_hypotaurine_metabolism	0.248642	0.820082	0.0043956	0.494205	0.00150376	0.0238095
ko00440;_Phosphonate_and_phosphinate_metabolism	0.490806	0.384508	0.0043956	0.453684	0.0105263	0.0952381
ko00460;_Cyanoamino_acid_metabolism	0.917057	0.750269	0.136264	0.414886	0.0616541	0.0238095
ko00471;_D-Glutamine_and_D-glutamate_metabolism	0.346371	0.437083	0.00879121	0.922539	0.0240602	0.0952381
ko00473;_D-Alanine_metabolism	0.171503	0.963585	0.0043956	0.494205	0.00150376	0.0238095
ko00480;_Glutathione_metabolism	0.171503	0.290778	0.0175824	0.672917	0.0165414	0.047619
ko00500;_Starch_and_sucrose_metabolism	0.0115977	0.150506	0.0043956	0.9741	0.0345865	0.261905
ko00513;_Various_types_of_N-glycan_biosynthesis	0.231598	0.384508	0.0307692	0.721121	0.0165414	0.0238095
ko00522;_Biosynthesis_of_12-,_14-_and_16-membered_macrolides	0.692074	0.681965	0.00879121	0.536584	0.00300752	0.047619
ko00540;_Lipopolysaccharide_biosynthesis	0.215376	0.891618	0.0043956	0.580522	0.00150376	0.047619
ko00550;_Peptidoglycan_biosynthesis	0.368427	0.553221	0.0043956	0.922539	0.00601504	0.0238095
ko00561;_Glycerolipid_metabolism	0.818745	0.249623	0.232967	0.378124	0.0796992	0.047619
ko00562;_Inositol_phosphate_metabolism	0.723117	0.384508	0.0175824	0.279592	0.00601504	0.0238095
ko00563;_Glycosylphosphatidylinositol(GPI)-anchor_biosynthesis	0.304764	0.290778	0.0043956	0.87117	0.00150376	0.0238095
ko00564;_Glycerophospholipid_metabolism	0.631508	0.963585	0.0175824	0.494205	0.00601504	0.0238095
ko00565;_Ether_lipid_metabolism	0.884076	0.384508	0.0483516	0.626081	0.184962	0.166667
ko00590;_Arachidonic_acid_metabolism	0.661522	0.335488	0.0043956	0.31044	0.00150376	0.0238095
ko00591;_Linoleic_acid_metabolism	0.545073	0.384508	0.0043956	0.536584	0.00601504	0.0238095
ko00620;_Pyruvate_metabolism	0.134493	0.750269	0.0043956	0.453684	0.00150376	0.0238095
ko00623;_Toluene_degradation	0.391305	0.963585	0.0043956	0.453684	0.00601504	0.047619
ko00625;_Chloroalkane_and_chloroalkene_degradation	0.266513	0.820082	0.00879121	0.494205	0.0616541	0.0952381
ko00626;_Naphthalene_degradation	0.75461	0.290778	0.0043956	0.494205	0.00300752	0.0238095
ko00627;_Aminobenzoate_degradation	0.917057	0.212885	0.0483516	0.580522	0.0616541	0.047619
ko00633;_Nitrotoluene_degradation	0.950179	0.681965	0.101099	0.414886	0.153383	0.0238095
ko00640;_Propanoate_metabolism	0.415	0.820082	0.0043956	0.770261	0.00601504	0.047619
ko00642;_Ethylbenzene_degradation	0.983383	0.290778	0.0483516	0.453684	0.0345865	0.047619
ko00643;_Styrene_degradation	0.851285	0.891618	0.00879121	0.87117	0.0616541	0.047619
ko00650;_Butanoate_metabolism	0.490806	0.384508	0.0043956	0.250869	0.00150376	0.0238095
ko00680;_Methane_metabolism	0.884076	0.616462	0.00879121	0.580522	0.00150376	0.0238095
ko00720;_Carbon_fixation_pathways_in_prokaryotes	0.983383	0.750269	0.101099	0.536584	0.0165414	0.047619
ko00730;_Thiamine_metabolism	0.368427	0.384508	0.00879121	0.250869	0.00150376	0.0238095
ko00770;_Pantothenate_and_CoA_biosynthesis	0.983383	0.616462	0.0483516	0.414886	0.100752	0.261905
ko00790;_Folate_biosynthesis	0.884076	0.290778	0.0175824	0.155636	0.0240602	0.047619
ko00791;_Atrazine_degradation	0.75461	0.750269	0.101099	0.453684	0.0345865	0.0238095
ko00830;_Retinol_metabolism	0.884076	0.493644	0.0043956	0.721121	0.00150376	0.0238095
ko00860;_Porphyrin_and_chlorophyll_metabolism	0.573247	0.616462	0.0307692	0.250869	0.0240602	0.0238095
ko00900;_Terpenoid_backbone_biosynthesis	0.661522	0.750269	0.0307692	0.9741	0.0105263	0.0952381
ko00902;_Monoterpenoid_biosynthesis	0.818745	0.437083	0.0307692	0.820411	0.0796992	0.166667
ko00903;_Limonene_and_pinene_degradation	0.75461	0.335488	0.0043956	0.453684	0.00601504	0.0238095
ko00920;_Sulfur_metabolism	0.545073	0.963585	0.0043956	0.87117	0.0105263	0.166667
ko00930;_Caprolactam_degradation	0.573247	0.249623	0.0043956	0.378124	0.00601504	0.047619
ko00940;_Phenylpropanoid_biosynthesis	1	0.750269	0.18022	0.453684	0.0796992	0.0238095
ko00945;_Stilbenoid,_diarylheptanoid_and_gingerol_biosynthesis	0.983383	0.290778	0.0307692	0.536584	0.00150376	0.047619
ko00980;_Metabolism_of_xenobiotics_by_cytochrome_P450	0.884076	0.335488	0.0043956	0.87117	0.00300752	0.047619
ko00982;_Drug_metabolism_-_cytochrome_P450	0.884076	0.335488	0.0043956	0.87117	0.00300752	0.047619
ko01040;_Biosynthesis_of_unsaturated_fatty_acids	0.631508	0.553221	0.0043956	0.580522	0.00150376	0.047619
ko01053;_Biosynthesis_of_siderophore_group_nonribosomal_peptides	0.32515	0.616462	0.0043956	0.279592	0.00601504	0.0238095
ko01056;_Biosynthesis_of_type_II_polyketide_backbone	0.631508	0.493644	0.0175824	0.536584	0.153383	0.166667
ko02020;_Two-component_system	0.0865373	0.681965	0.0043956	0.721121	0.0345865	0.0952381
ko02060;_Phosphotransferase_system_(PTS)	0.661522	0.150506	0.294505	0.343235	0.0796992	0.047619
ko03010;_Ribosome	0.368427	0.290778	0.0175824	0.536584	0.0240602	0.0952381
ko03013;_RNA_transport	0.661522	0.750269	0.0043956	0.672917	0.0240602	0.0952381
ko03015;_mRNA_surveillance_pathway	0.723117	0.891618	0.0483516	0.87117	0.124812	0.0952381
ko03022;_Basal_transcription_factors	0.573247	0.820082	0.0043956	0.536584	0.00300752	0.0238095
ko03050;_Proteasome	0.75461	0.891618	0.0307692	0.536584	0.0165414	0.0238095
ko03070;_Bacterial_secretion_system	0.158429	0.249623	0.0043956	0.922539	0.00300752	0.047619
ko03320;_PPAR_signaling_pathway	0.723117	0.493644	0.0703297	0.250869	0.0466165	0.0238095
ko03430;_Mismatch_repair	0.464769	0.963585	0.0043956	0.536584	0.00300752	0.047619
ko03440;_Homologous_recombination	0.231598	0.290778	0.0043956	0.87117	0.00300752	0.047619
ko03450;_Non-homologous_end-joining	0.723117	0.616462	0.0307692	0.453684	0.0466165	0.047619
ko03460;_Fanconi_anemia_pathway	0.602069	0.750269	0.0043956	1	0.0240602	0.0952381
ko04011;_MAPK_signaling_pathway_-_yeast	0.851285	0.616462	0.136264	0.453684	0.0466165	0.0238095
ko04064;_NF-kappa_B_signaling_pathway	0.391305	0.553221	0.0175824	0.224063	0.100752	0.0952381
ko04070;_Phosphatidylinositol_signaling_system	0.391305	0.616462	0.0307692	0.453684	0.0796992	0.166667
ko04110;_Cell_cycle	0.75461	0.963585	0.0483516	0.770261	0.100752	0.0952381
ko04112;_Cell_cycle_-_Caulobacter	0.917057	0.12465	0.00879121	0.224063	0.00300752	0.0238095
ko04113;_Meiosis_-_yeast	0.490806	0.891618	0.0307692	0.770261	0.153383	0.166667
ko04114;_Oocyte_meiosis	0.884076	0.616462	0.0175824	0.87117	0.0105263	0.047619
ko04122;_Sulfur_relay_system	0.631508	0.437083	0.00879121	0.378124	0.00601504	0.0952381
ko04141;_Protein_processing_in_endoplasmic_reticulum	0.692074	0.290778	0.0043956	0.250869	0.00150376	0.0238095
ko04144;_Endocytosis	0.415	0.963585	0.0175824	0.922539	0.0466165	0.166667
ko04145;_Phagosome	0.723117	0.963585	0.0483516	0.770261	0.100752	0.0952381
ko04146;_Peroxisome	0.439492	0.437083	0.0043956	0.279592	0.00300752	0.0238095
ko04150;_mTOR_signaling_pathway	0.661522	0.963585	0.0483516	0.721121	0.0796992	0.0952381
ko04210;_Apoptosis	0.950179	0.681965	0.136264	0.494205	0.261654	0.047619
ko04270;_Vascular_smooth_muscle_contraction	0.884076	0.616462	0.0175824	0.87117	0.0105263	0.047619
ko04370;_VEGF_signaling_pathway	0.415	0.384508	0.0483516	0.250869	0.00601504	0.261905
ko04510;_Focal_adhesion	1	0.493644	0.0483516	0.279592	0.0240602	0.0238095
ko04512;_ECM-receptor_interaction	1	0.493644	0.0483516	0.31044	0.0240602	0.0238095
ko04610;_Complement_and_coagulation_cascades	0.1038	0.384508	0.0043956	0.770261	0.0240602	0.166667
ko04612;_Antigen_processing_and_presentation	0.391305	0.553221	0.00879121	0.453684	0.0796992	0.166667
ko04622;_RIG-I-like_receptor_signaling_pathway	0.818745	0.493644	0.101099	0.31044	0.0796992	0.0238095
ko04623;_Cytosolic_DNA-sensing_pathway	0.567488	0.742931	0.0330645	0.453684	0.0117091	0.0256011
ko04626;_Plant-pathogen_interaction	0.490806	0.384508	0.00879121	0.279592	0.0165414	0.0238095
ko04640;_Hematopoietic_cell_lineage	0.75461	0.750269	0.101099	0.494205	0.0345865	0.0238095
ko04720;_Long-term_potentiation	0.884076	0.616462	0.0175824	0.87117	0.0105263	0.047619
ko04721;_Synaptic_vesicle_cycle	0.692074	0.616462	0.0175824	0.494205	0.0165414	0.0238095
ko04723;_Retrograde_endocannabinoid_signaling	0.917057	0.820082	0.00879121	0.494205	0.0165414	0.0238095
ko04724;_Glutamatergic_synapse	0.818745	0.963585	0.0307692	0.820411	0.0105263	0.0238095
ko04725;_Cholinergic_synapse	0.573247	0.102456	0.294505	0.176513	0.153383	0.047619
ko04726;_Serotonergic_synapse	0.661522	0.616462	0.00879121	0.580522	0.0466165	0.166667
ko04727;_GABAergic_synapse	0.723117	0.963585	0.0483516	0.536584	0.00601504	0.0238095
ko04728;_Dopaminergic_synapse	0.692074	0.384508	0.0175824	0.580522	0.0796992	0.166667
ko04745;_Phototransduction_-_fly	0.144108	0.249623	0.0483516	0.815345	0.174704	0.547619
ko04912;_GnRH_signaling_pathway	0.415	0.963585	0.0175824	0.922539	0.0466165	0.166667
ko04914;_Progesterone-mediated_oocyte_maturation	0.391305	0.553221	0.00879121	0.453684	0.0796992	0.166667
ko04920;_Adipocytokine_signaling_pathway	0.415	0.681965	0.0307692	0.343235	0.0616541	0.0238095
ko04940;_Type_I_diabetes_mellitus	0.439492	0.616462	0.0043956	0.279592	0.00150376	0.0238095
ko04962;_Vasopressin-regulated_water_reabsorption	0.692074	0.616462	0.0175824	0.494205	0.0165414	0.0238095
ko04964;_Proximal_tubule_bicarbonate_reclamation	0.602069	0.616462	0.0175824	0.494205	0.306767	0.166667
ko04978;_Mineral_absorption	0.545073	0.820082	0.0483516	0.580522	0.0240602	0.047619
ko05010;_Alzheimers_disease	0.439492	0.750269	0.0703297	0.494205	0.0240602	0.0238095
ko05012;_Parkinsons_disease	0.692074	0.553221	0.0043956	0.580522	0.00601504	0.0952381
ko05014;_Amyotrophic_lateral_sclerosis_(ALS)	0.19996	1	0.0043956	0.536584	0.00601504	0.0952381
ko05016;_Huntingtons_disease	0.786501	0.820082	0.0043956	0.87117	0.00300752	0.047619
ko05020;_Prion_diseases	0.19996	0.437083	0.0043956	0.87117	0.0165414	0.047619
ko05030;_Cocaine_addiction	0.692074	0.616462	0.00879121	0.580522	0.0796992	0.166667
ko05031;_Amphetamine_addiction	0.692074	0.616462	0.00879121	0.580522	0.0796992	0.166667
ko05034;_Alcoholism	0.786501	0.750269	0.0175824	0.580522	0.0466165	0.0952381
ko05110;_Vibrio_cholerae_infection	0.545073	0.616462	0.0483516	0.626081	0.0345865	0.261905
ko05111;_Vibrio_cholerae_pathogenic_cycle	0.0787915	0.437083	0.0043956	0.9741	0.00150376	0.0238095
ko05130;_Pathogenic_Escherichia_coli_infection	0.851285	0.493644	0.0043956	0.343235	0.00300752	0.0238095
ko05131;_Shigellosis	0.346371	0.891618	0.0043956	0.87117	0.00300752	0.0238095
ko05133;_Pertussis	0.631508	0.820082	0.0043956	0.414886	0.00601504	0.0238095
ko05140;_Leishmaniasis	0.391305	0.553221	0.0175824	0.224063	0.100752	0.0952381
ko05142;_Chagas_disease_(American_trypanosomiasis)	0.75461	0.553221	0.0043956	0.626081	0.00150376	0.0238095
ko05143;_African_trypanosomiasis	0.917057	0.212885	0.232967	0.199352	0.124812	0.047619
ko05146;_Amoebiasis	0.439492	0.179703	0.0175824	0.343235	0.0105263	0.166667
ko05152;_Tuberculosis	0.415	0.212885	0.00879121	0.672917	0.0345865	0.166667
ko05160;_Hepatitis_C	0.75461	1	0.0483516	0.87117	0.0466165	0.0952381
ko05162;_Measles	0.75461	1	0.0483516	0.87117	0.0466165	0.0952381
ko05164;_Influenza_A	0.692074	0.891618	0.0175824	0.453684	0.0165414	0.0238095
ko05166;_HTLV-I_infection	0.723117	0.963585	0.0483516	0.770261	0.100752	0.0952381
ko05200;_Pathways_in_cancer	0.439492	0.963585	0.00879121	0.536584	0.0616541	0.0238095
ko05204;_Chemical_carcinogenesis	0.950179	0.384508	0.0043956	0.87117	0.00300752	0.047619
ko05212;_Pancreatic_cancer	0.718852	0.814777	0.0330645	0.494205	0.0117091	0.0256011
ko05215;_Prostate_cancer	0.490806	0.616462	0.0175824	0.414886	0.100752	0.0952381
ko05322;_Systemic_lupus_erythematosus	0.786501	0.384508	0.0175824	0.580522	0.100752	0.166667
ko05340;_Primary_immunodeficiency	0.983383	0.553221	0.101099	0.414886	0.0345865	0.0238095
ko05410;_Hypertrophic_cardiomyopathy_(HCM)	0.917057	0.681965	0.0483516	0.378124	0.0240602	0.0238095
